# Supplementary material for: A new species of Margaromantis Piza, 1982 (Insecta: Mantodea) from Brazil
Source: Biodivers Data J. 2015 Feb 3;(3):e4343. doi: 10.3897/BDJ.3.e4343 (PMC4319169; doi:10.3897/BDJ.3.e4343)
Supplement: XML Treatment for Margaromantis nigrolineata [file BDJ.3.e4343-treatment1.xml]

<!DOCTYPE tp:taxon-treatment
  PUBLIC "-//TaxonX//DTD Taxonomic Treatment Publishing DTD v0 20100105//EN" "tax-treatment-NSO.dtd">
<tp:taxon-treatment xmlns:tp="http://www.plazi.org/taxpub"><tp:treatment-meta><mixed-citation publication-type="journal"><person-group><name><surname>Menezes</surname><given-names>Eliomar da Cruz</given-names></name><name><surname>Bravo</surname><given-names>Freddy</given-names></name></person-group><article-title>A new species of <italic><tp:taxon-name><tp:taxon-name-part taxon-name-part-type="genus">Margaromantis</tp:taxon-name-part></tp:taxon-name></italic> Piza, 1982 (<tp:taxon-name><tp:taxon-name-part taxon-name-part-type="class">Insecta</tp:taxon-name-part></tp:taxon-name>: <tp:taxon-name><tp:taxon-name-part taxon-name-part-type="order">Mantodea</tp:taxon-name-part></tp:taxon-name>) from Brazil</article-title><source>Biodivers Data J</source><day>03</day><month>2</month><year>2015</year><volume>2015</volume><issue>3</issue><pub-id pub-id-type="doi">10.3897/BDJ.3.e4343</pub-id></mixed-citation></tp:treatment-meta><tp:nomenclature><tp:taxon-name><tp:taxon-name-part taxon-name-part-type="genus">Margaromantis</tp:taxon-name-part> <tp:taxon-name-part taxon-name-part-type="species">nigrolineata</tp:taxon-name-part><object-id xmlns:xlink="http://www.w3.org/1999/xlink" content-type="zoobank" xlink:type="simple" object-id-type="ZooBank">urn:lsid:zoobank.org:act:D4501376-9039-4E5C-9DF9-4A2693F077DF</object-id></tp:taxon-name><tp:taxon-status xmlns:xlink="http://www.w3.org/1999/xlink" xlink:type="simple">sp. n.</tp:taxon-status></tp:nomenclature><tp:treatment-sec sec-type="materials"><title>Materials</title><list list-type="alpha-lower" list-content="occurrences"><list-item><p><bold>Type status:</bold> <named-content xmlns:xlink="http://www.w3.org/1999/xlink" content-type="dwc:typeStatus" xlink:type="simple">Holotype</named-content>. <bold>Occurrence:</bold> recordNumber: <named-content xmlns:xlink="http://www.w3.org/1999/xlink" content-type="dwc:recordNumber" xlink:type="simple">MZFS #13.257</named-content>; recordedBy: <named-content xmlns:xlink="http://www.w3.org/1999/xlink" content-type="dwc:recordedBy" xlink:type="simple">Bravo, F.</named-content>; individualCount: <named-content xmlns:xlink="http://www.w3.org/1999/xlink" content-type="dwc:individualCount" xlink:type="simple">1</named-content>; sex: <named-content xmlns:xlink="http://www.w3.org/1999/xlink" content-type="dwc:sex" xlink:type="simple">male</named-content>; lifeStage: <named-content xmlns:xlink="http://www.w3.org/1999/xlink" content-type="dwc:lifeStage" xlink:type="simple">adult</named-content>; <bold>Location:</bold> continent: <named-content xmlns:xlink="http://www.w3.org/1999/xlink" content-type="dwc:continent" xlink:type="simple">South America</named-content>; country: <named-content xmlns:xlink="http://www.w3.org/1999/xlink" content-type="dwc:country" xlink:type="simple">Brazil</named-content>; countryCode: <named-content xmlns:xlink="http://www.w3.org/1999/xlink" content-type="dwc:countryCode" xlink:type="simple">BRA</named-content>; stateProvince: <named-content xmlns:xlink="http://www.w3.org/1999/xlink" content-type="dwc:stateProvince" xlink:type="simple">Bahia</named-content>; municipality: <named-content xmlns:xlink="http://www.w3.org/1999/xlink" content-type="dwc:municipality" xlink:type="simple">Mucugê</named-content>; verbatimElevation: <named-content xmlns:xlink="http://www.w3.org/1999/xlink" content-type="dwc:verbatimElevation" xlink:type="simple">950 m</named-content>; verbatimLatitude: <named-content xmlns:xlink="http://www.w3.org/1999/xlink" content-type="dwc:verbatimLatitude" xlink:type="simple">13°17'22.6"S</named-content>; verbatimLongitude: <named-content xmlns:xlink="http://www.w3.org/1999/xlink" content-type="dwc:verbatimLongitude" xlink:type="simple">41°53'19.9"W</named-content>; <bold>Event:</bold> eventDate: <named-content xmlns:xlink="http://www.w3.org/1999/xlink" content-type="dwc:eventDate" xlink:type="simple">2002-11-09</named-content>; <bold>Record Level:</bold> institutionCode: <named-content xmlns:xlink="http://www.w3.org/1999/xlink" content-type="dwc:institutionCode" xlink:type="simple">UEFS</named-content>; collectionCode: <named-content xmlns:xlink="http://www.w3.org/1999/xlink" content-type="dwc:collectionCode" xlink:type="simple">MZFS</named-content></p></list-item><list-item><p><bold>Type status:</bold> <named-content xmlns:xlink="http://www.w3.org/1999/xlink" content-type="dwc:typeStatus" xlink:type="simple">Paratype</named-content>. <bold>Occurrence:</bold> recordNumber: <named-content xmlns:xlink="http://www.w3.org/1999/xlink" content-type="dwc:recordNumber" xlink:type="simple">MZFS #54.894</named-content>; recordedBy: <named-content xmlns:xlink="http://www.w3.org/1999/xlink" content-type="dwc:recordedBy" xlink:type="simple">Bravo, F., Carvalho, J. R., Cordeiro, D., Menezes, E., Nascimento, F. E.</named-content>; individualCount: <named-content xmlns:xlink="http://www.w3.org/1999/xlink" content-type="dwc:individualCount" xlink:type="simple">1</named-content>; sex: <named-content xmlns:xlink="http://www.w3.org/1999/xlink" content-type="dwc:sex" xlink:type="simple">male</named-content>; lifeStage: <named-content xmlns:xlink="http://www.w3.org/1999/xlink" content-type="dwc:lifeStage" xlink:type="simple">adult</named-content>; <bold>Location:</bold> continent: <named-content xmlns:xlink="http://www.w3.org/1999/xlink" content-type="dwc:continent" xlink:type="simple">South America</named-content>; country: <named-content xmlns:xlink="http://www.w3.org/1999/xlink" content-type="dwc:country" xlink:type="simple">Brazil</named-content>; countryCode: <named-content xmlns:xlink="http://www.w3.org/1999/xlink" content-type="dwc:countryCode" xlink:type="simple">BRA</named-content>; stateProvince: <named-content xmlns:xlink="http://www.w3.org/1999/xlink" content-type="dwc:stateProvince" xlink:type="simple">Bahia</named-content>; municipality: <named-content xmlns:xlink="http://www.w3.org/1999/xlink" content-type="dwc:municipality" xlink:type="simple">Abaíra</named-content>; verbatimLocality: <named-content xmlns:xlink="http://www.w3.org/1999/xlink" content-type="dwc:verbatimLocality" xlink:type="simple">Catolés, Catolés de Cima, Cachoeira do Pinga-Pinga</named-content>; verbatimElevation: <named-content xmlns:xlink="http://www.w3.org/1999/xlink" content-type="dwc:verbatimElevation" xlink:type="simple">1219 m</named-content>; verbatimLatitude: <named-content xmlns:xlink="http://www.w3.org/1999/xlink" content-type="dwc:verbatimLatitude" xlink:type="simple">13°17'22.6"S</named-content>; verbatimLongitude: <named-content xmlns:xlink="http://www.w3.org/1999/xlink" content-type="dwc:verbatimLongitude" xlink:type="simple">41°53'19.9"W</named-content>; <bold>Event:</bold> samplingProtocol: <named-content xmlns:xlink="http://www.w3.org/1999/xlink" content-type="dwc:samplingProtocol" xlink:type="simple">light trap</named-content>; eventDate: <named-content xmlns:xlink="http://www.w3.org/1999/xlink" content-type="dwc:eventDate" xlink:type="simple">2013-11-03</named-content>; <bold>Record Level:</bold> institutionCode: <named-content xmlns:xlink="http://www.w3.org/1999/xlink" content-type="dwc:institutionCode" xlink:type="simple">UEFS</named-content>; collectionCode: <named-content xmlns:xlink="http://www.w3.org/1999/xlink" content-type="dwc:collectionCode" xlink:type="simple">MZFS</named-content></p></list-item><list-item><p><bold>Type status:</bold> <named-content xmlns:xlink="http://www.w3.org/1999/xlink" content-type="dwc:typeStatus" xlink:type="simple">Paratype</named-content>. <bold>Occurrence:</bold> recordNumber: <named-content xmlns:xlink="http://www.w3.org/1999/xlink" content-type="dwc:recordNumber" xlink:type="simple">MZFS #54.895</named-content>; recordedBy: <named-content xmlns:xlink="http://www.w3.org/1999/xlink" content-type="dwc:recordedBy" xlink:type="simple">Menezes, E., Nascimento, F.E., Silva-Neto, A.</named-content>; individualCount: <named-content xmlns:xlink="http://www.w3.org/1999/xlink" content-type="dwc:individualCount" xlink:type="simple">1</named-content>; sex: <named-content xmlns:xlink="http://www.w3.org/1999/xlink" content-type="dwc:sex" xlink:type="simple">male</named-content>; lifeStage: <named-content xmlns:xlink="http://www.w3.org/1999/xlink" content-type="dwc:lifeStage" xlink:type="simple">adult</named-content>; <bold>Location:</bold> continent: <named-content xmlns:xlink="http://www.w3.org/1999/xlink" content-type="dwc:continent" xlink:type="simple">South America</named-content>; country: <named-content xmlns:xlink="http://www.w3.org/1999/xlink" content-type="dwc:country" xlink:type="simple">Brazil</named-content>; countryCode: <named-content xmlns:xlink="http://www.w3.org/1999/xlink" content-type="dwc:countryCode" xlink:type="simple">BRA</named-content>; stateProvince: <named-content xmlns:xlink="http://www.w3.org/1999/xlink" content-type="dwc:stateProvince" xlink:type="simple">Bahia</named-content>; municipality: <named-content xmlns:xlink="http://www.w3.org/1999/xlink" content-type="dwc:municipality" xlink:type="simple">Maracás</named-content>; verbatimLocality: <named-content xmlns:xlink="http://www.w3.org/1999/xlink" content-type="dwc:verbatimLocality" xlink:type="simple">Fazenda Bom Futuro</named-content>; verbatimElevation: <named-content xmlns:xlink="http://www.w3.org/1999/xlink" content-type="dwc:verbatimElevation" xlink:type="simple">935 m</named-content>; verbatimLatitude: <named-content xmlns:xlink="http://www.w3.org/1999/xlink" content-type="dwc:verbatimLatitude" xlink:type="simple">13°28'29"S</named-content>; verbatimLongitude: <named-content xmlns:xlink="http://www.w3.org/1999/xlink" content-type="dwc:verbatimLongitude" xlink:type="simple">40°26'30"W</named-content>; <bold>Event:</bold> samplingProtocol: <named-content xmlns:xlink="http://www.w3.org/1999/xlink" content-type="dwc:samplingProtocol" xlink:type="simple">light trap</named-content>; eventDate: <named-content xmlns:xlink="http://www.w3.org/1999/xlink" content-type="dwc:eventDate" xlink:type="simple">2012-03-22/23</named-content>; <bold>Record Level:</bold> institutionCode: <named-content xmlns:xlink="http://www.w3.org/1999/xlink" content-type="dwc:institutionCode" xlink:type="simple">UEFS</named-content>; collectionCode: <named-content xmlns:xlink="http://www.w3.org/1999/xlink" content-type="dwc:collectionCode" xlink:type="simple">MZFS</named-content></p></list-item><list-item><p><bold>Type status:</bold> <named-content xmlns:xlink="http://www.w3.org/1999/xlink" content-type="dwc:typeStatus" xlink:type="simple">Paratype</named-content>. <bold>Occurrence:</bold> recordNumber: <named-content xmlns:xlink="http://www.w3.org/1999/xlink" content-type="dwc:recordNumber" xlink:type="simple">MZFS #45.929</named-content>; recordedBy: <named-content xmlns:xlink="http://www.w3.org/1999/xlink" content-type="dwc:recordedBy" xlink:type="simple">Alvim, E., Mota, E., Silva-Neto, A., Zacca,T.</named-content>; individualCount: <named-content xmlns:xlink="http://www.w3.org/1999/xlink" content-type="dwc:individualCount" xlink:type="simple">1</named-content>; sex: <named-content xmlns:xlink="http://www.w3.org/1999/xlink" content-type="dwc:sex" xlink:type="simple">male</named-content>; lifeStage: <named-content xmlns:xlink="http://www.w3.org/1999/xlink" content-type="dwc:lifeStage" xlink:type="simple">adult</named-content>; <bold>Location:</bold> continent: <named-content xmlns:xlink="http://www.w3.org/1999/xlink" content-type="dwc:continent" xlink:type="simple">South America</named-content>; country: <named-content xmlns:xlink="http://www.w3.org/1999/xlink" content-type="dwc:country" xlink:type="simple">Brazil</named-content>; countryCode: <named-content xmlns:xlink="http://www.w3.org/1999/xlink" content-type="dwc:countryCode" xlink:type="simple">BRA</named-content>; stateProvince: <named-content xmlns:xlink="http://www.w3.org/1999/xlink" content-type="dwc:stateProvince" xlink:type="simple">Bahia</named-content>; municipality: <named-content xmlns:xlink="http://www.w3.org/1999/xlink" content-type="dwc:municipality" xlink:type="simple">Morro do Chapéu</named-content>; verbatimLocality: <named-content xmlns:xlink="http://www.w3.org/1999/xlink" content-type="dwc:verbatimLocality" xlink:type="simple">Capão do Pinho</named-content>; verbatimLatitude: <named-content xmlns:xlink="http://www.w3.org/1999/xlink" content-type="dwc:verbatimLatitude" xlink:type="simple">11°36'S</named-content>; verbatimLongitude: <named-content xmlns:xlink="http://www.w3.org/1999/xlink" content-type="dwc:verbatimLongitude" xlink:type="simple">41°01'W</named-content>; <bold>Event:</bold> eventDate: <named-content xmlns:xlink="http://www.w3.org/1999/xlink" content-type="dwc:eventDate" xlink:type="simple">2008-09-29/30</named-content>; <bold>Record Level:</bold> institutionCode: <named-content xmlns:xlink="http://www.w3.org/1999/xlink" content-type="dwc:institutionCode" xlink:type="simple">UEFS</named-content>; collectionCode: <named-content xmlns:xlink="http://www.w3.org/1999/xlink" content-type="dwc:collectionCode" xlink:type="simple">MZFS</named-content></p></list-item><list-item><p><bold>Type status:</bold> <named-content xmlns:xlink="http://www.w3.org/1999/xlink" content-type="dwc:typeStatus" xlink:type="simple">Paratype</named-content>. <bold>Occurrence:</bold> recordNumber: <named-content xmlns:xlink="http://www.w3.org/1999/xlink" content-type="dwc:recordNumber" xlink:type="simple">MZFS #52.410</named-content>; recordedBy: <named-content xmlns:xlink="http://www.w3.org/1999/xlink" content-type="dwc:recordedBy" xlink:type="simple">Bravo, F., Zacca, T., Silva-Neto, A., Resende, J., Almeida</named-content>; individualCount: <named-content xmlns:xlink="http://www.w3.org/1999/xlink" content-type="dwc:individualCount" xlink:type="simple">1</named-content>; sex: <named-content xmlns:xlink="http://www.w3.org/1999/xlink" content-type="dwc:sex" xlink:type="simple">male</named-content>; lifeStage: <named-content xmlns:xlink="http://www.w3.org/1999/xlink" content-type="dwc:lifeStage" xlink:type="simple">adult</named-content>; <bold>Location:</bold> continent: <named-content xmlns:xlink="http://www.w3.org/1999/xlink" content-type="dwc:continent" xlink:type="simple">South America</named-content>; country: <named-content xmlns:xlink="http://www.w3.org/1999/xlink" content-type="dwc:country" xlink:type="simple">Brazil</named-content>; countryCode: <named-content xmlns:xlink="http://www.w3.org/1999/xlink" content-type="dwc:countryCode" xlink:type="simple">BRA</named-content>; stateProvince: <named-content xmlns:xlink="http://www.w3.org/1999/xlink" content-type="dwc:stateProvince" xlink:type="simple">Bahia</named-content>; municipality: <named-content xmlns:xlink="http://www.w3.org/1999/xlink" content-type="dwc:municipality" xlink:type="simple">Palmeiras</named-content>; verbatimLocality: <named-content xmlns:xlink="http://www.w3.org/1999/xlink" content-type="dwc:verbatimLocality" xlink:type="simple">Posto do Pai Inácio</named-content>; verbatimElevation: <named-content xmlns:xlink="http://www.w3.org/1999/xlink" content-type="dwc:verbatimElevation" xlink:type="simple">ca. 900 m</named-content>; verbatimLatitude: <named-content xmlns:xlink="http://www.w3.org/1999/xlink" content-type="dwc:verbatimLatitude" xlink:type="simple">12°27'S</named-content>; verbatimLongitude: <named-content xmlns:xlink="http://www.w3.org/1999/xlink" content-type="dwc:verbatimLongitude" xlink:type="simple">41°28'W</named-content>; <bold>Event:</bold> samplingProtocol: <named-content xmlns:xlink="http://www.w3.org/1999/xlink" content-type="dwc:samplingProtocol" xlink:type="simple">light trap</named-content>; eventDate: <named-content xmlns:xlink="http://www.w3.org/1999/xlink" content-type="dwc:eventDate" xlink:type="simple">2007-12-09</named-content>; <bold>Record Level:</bold> institutionCode: <named-content xmlns:xlink="http://www.w3.org/1999/xlink" content-type="dwc:institutionCode" xlink:type="simple">UEFS</named-content>; collectionCode: <named-content xmlns:xlink="http://www.w3.org/1999/xlink" content-type="dwc:collectionCode" xlink:type="simple">MZFS</named-content></p></list-item><list-item><p><bold>Type status:</bold> <named-content xmlns:xlink="http://www.w3.org/1999/xlink" content-type="dwc:typeStatus" xlink:type="simple">Paratype</named-content>. <bold>Occurrence:</bold> recordNumber: <named-content xmlns:xlink="http://www.w3.org/1999/xlink" content-type="dwc:recordNumber" xlink:type="simple">MZFS #52.411</named-content>; recordedBy: <named-content xmlns:xlink="http://www.w3.org/1999/xlink" content-type="dwc:recordedBy" xlink:type="simple">Bravo, F., Zacca, T., Silva-Neto, A., Resende, J., Almeida</named-content>; individualCount: <named-content xmlns:xlink="http://www.w3.org/1999/xlink" content-type="dwc:individualCount" xlink:type="simple">1</named-content>; sex: <named-content xmlns:xlink="http://www.w3.org/1999/xlink" content-type="dwc:sex" xlink:type="simple">male</named-content>; lifeStage: <named-content xmlns:xlink="http://www.w3.org/1999/xlink" content-type="dwc:lifeStage" xlink:type="simple">adult</named-content>; <bold>Location:</bold> continent: <named-content xmlns:xlink="http://www.w3.org/1999/xlink" content-type="dwc:continent" xlink:type="simple">South America</named-content>; country: <named-content xmlns:xlink="http://www.w3.org/1999/xlink" content-type="dwc:country" xlink:type="simple">Brazil</named-content>; countryCode: <named-content xmlns:xlink="http://www.w3.org/1999/xlink" content-type="dwc:countryCode" xlink:type="simple">BRA</named-content>; stateProvince: <named-content xmlns:xlink="http://www.w3.org/1999/xlink" content-type="dwc:stateProvince" xlink:type="simple">Bahia</named-content>; municipality: <named-content xmlns:xlink="http://www.w3.org/1999/xlink" content-type="dwc:municipality" xlink:type="simple">Palmeiras</named-content>; verbatimLocality: <named-content xmlns:xlink="http://www.w3.org/1999/xlink" content-type="dwc:verbatimLocality" xlink:type="simple">Posto do Pai Inácio</named-content>; verbatimLatitude: <named-content xmlns:xlink="http://www.w3.org/1999/xlink" content-type="dwc:verbatimLatitude" xlink:type="simple">12°27'S</named-content>; verbatimLongitude: <named-content xmlns:xlink="http://www.w3.org/1999/xlink" content-type="dwc:verbatimLongitude" xlink:type="simple">41°28'W</named-content>; <bold>Event:</bold> samplingProtocol: <named-content xmlns:xlink="http://www.w3.org/1999/xlink" content-type="dwc:samplingProtocol" xlink:type="simple">light trap</named-content>; eventDate: <named-content xmlns:xlink="http://www.w3.org/1999/xlink" content-type="dwc:eventDate" xlink:type="simple">2007-12-09</named-content>; <bold>Record Level:</bold> institutionCode: <named-content xmlns:xlink="http://www.w3.org/1999/xlink" content-type="dwc:institutionCode" xlink:type="simple">UEFS</named-content>; collectionCode: <named-content xmlns:xlink="http://www.w3.org/1999/xlink" content-type="dwc:collectionCode" xlink:type="simple">MZFS</named-content></p></list-item><list-item><p><bold>Type status:</bold> <named-content xmlns:xlink="http://www.w3.org/1999/xlink" content-type="dwc:typeStatus" xlink:type="simple">Paratype</named-content>. <bold>Occurrence:</bold> recordNumber: <named-content xmlns:xlink="http://www.w3.org/1999/xlink" content-type="dwc:recordNumber" xlink:type="simple">MZFS #52.412</named-content>; recordedBy: <named-content xmlns:xlink="http://www.w3.org/1999/xlink" content-type="dwc:recordedBy" xlink:type="simple">Bravo, F., Zacca, T., Silva-Neto, A., Resende, J., Almeida</named-content>; individualCount: <named-content xmlns:xlink="http://www.w3.org/1999/xlink" content-type="dwc:individualCount" xlink:type="simple">1</named-content>; sex: <named-content xmlns:xlink="http://www.w3.org/1999/xlink" content-type="dwc:sex" xlink:type="simple">male</named-content>; lifeStage: <named-content xmlns:xlink="http://www.w3.org/1999/xlink" content-type="dwc:lifeStage" xlink:type="simple">adult</named-content>; <bold>Location:</bold> continent: <named-content xmlns:xlink="http://www.w3.org/1999/xlink" content-type="dwc:continent" xlink:type="simple">South America</named-content>; country: <named-content xmlns:xlink="http://www.w3.org/1999/xlink" content-type="dwc:country" xlink:type="simple">Brazil</named-content>; countryCode: <named-content xmlns:xlink="http://www.w3.org/1999/xlink" content-type="dwc:countryCode" xlink:type="simple">BRA</named-content>; stateProvince: <named-content xmlns:xlink="http://www.w3.org/1999/xlink" content-type="dwc:stateProvince" xlink:type="simple">Bahia</named-content>; municipality: <named-content xmlns:xlink="http://www.w3.org/1999/xlink" content-type="dwc:municipality" xlink:type="simple">Palmeiras</named-content>; verbatimLocality: <named-content xmlns:xlink="http://www.w3.org/1999/xlink" content-type="dwc:verbatimLocality" xlink:type="simple">Posto do Pai Inácio</named-content>; verbatimLatitude: <named-content xmlns:xlink="http://www.w3.org/1999/xlink" content-type="dwc:verbatimLatitude" xlink:type="simple">12°27'S</named-content>; verbatimLongitude: <named-content xmlns:xlink="http://www.w3.org/1999/xlink" content-type="dwc:verbatimLongitude" xlink:type="simple">41°28'W</named-content>; <bold>Event:</bold> samplingProtocol: <named-content xmlns:xlink="http://www.w3.org/1999/xlink" content-type="dwc:samplingProtocol" xlink:type="simple">light trap</named-content>; eventDate: <named-content xmlns:xlink="http://www.w3.org/1999/xlink" content-type="dwc:eventDate" xlink:type="simple">2007-12-09</named-content>; <bold>Record Level:</bold> institutionCode: <named-content xmlns:xlink="http://www.w3.org/1999/xlink" content-type="dwc:institutionCode" xlink:type="simple">UEFS</named-content>; collectionCode: <named-content xmlns:xlink="http://www.w3.org/1999/xlink" content-type="dwc:collectionCode" xlink:type="simple">MZFS</named-content></p></list-item><list-item><p><bold>Type status:</bold> <named-content xmlns:xlink="http://www.w3.org/1999/xlink" content-type="dwc:typeStatus" xlink:type="simple">Paratype</named-content>. <bold>Occurrence:</bold> recordNumber: <named-content xmlns:xlink="http://www.w3.org/1999/xlink" content-type="dwc:recordNumber" xlink:type="simple">MZFS #54.866</named-content>; recordedBy: <named-content xmlns:xlink="http://www.w3.org/1999/xlink" content-type="dwc:recordedBy" xlink:type="simple">Silva-Neto, A., Zacca, T.</named-content>; individualCount: <named-content xmlns:xlink="http://www.w3.org/1999/xlink" content-type="dwc:individualCount" xlink:type="simple">1</named-content>; sex: <named-content xmlns:xlink="http://www.w3.org/1999/xlink" content-type="dwc:sex" xlink:type="simple">male</named-content>; lifeStage: <named-content xmlns:xlink="http://www.w3.org/1999/xlink" content-type="dwc:lifeStage" xlink:type="simple">adult</named-content>; <bold>Location:</bold> continent: <named-content xmlns:xlink="http://www.w3.org/1999/xlink" content-type="dwc:continent" xlink:type="simple">South America</named-content>; country: <named-content xmlns:xlink="http://www.w3.org/1999/xlink" content-type="dwc:country" xlink:type="simple">Brazil</named-content>; countryCode: <named-content xmlns:xlink="http://www.w3.org/1999/xlink" content-type="dwc:countryCode" xlink:type="simple">BRA</named-content>; stateProvince: <named-content xmlns:xlink="http://www.w3.org/1999/xlink" content-type="dwc:stateProvince" xlink:type="simple">Bahia</named-content>; municipality: <named-content xmlns:xlink="http://www.w3.org/1999/xlink" content-type="dwc:municipality" xlink:type="simple">Palmeiras</named-content>; verbatimLatitude: <named-content xmlns:xlink="http://www.w3.org/1999/xlink" content-type="dwc:verbatimLatitude" xlink:type="simple">12°27'42.08"S</named-content>; verbatimLongitude: <named-content xmlns:xlink="http://www.w3.org/1999/xlink" content-type="dwc:verbatimLongitude" xlink:type="simple">41°28'13.00"W</named-content>; <bold>Event:</bold> samplingProtocol: <named-content xmlns:xlink="http://www.w3.org/1999/xlink" content-type="dwc:samplingProtocol" xlink:type="simple">active collection</named-content>; eventDate: <named-content xmlns:xlink="http://www.w3.org/1999/xlink" content-type="dwc:eventDate" xlink:type="simple">2007-12-08</named-content>; <bold>Record Level:</bold> institutionCode: <named-content xmlns:xlink="http://www.w3.org/1999/xlink" content-type="dwc:institutionCode" xlink:type="simple">UEFS</named-content>; collectionCode: <named-content xmlns:xlink="http://www.w3.org/1999/xlink" content-type="dwc:collectionCode" xlink:type="simple">MZFS</named-content></p></list-item><list-item><p><bold>Type status:</bold> <named-content xmlns:xlink="http://www.w3.org/1999/xlink" content-type="dwc:typeStatus" xlink:type="simple">Paratype</named-content>. <bold>Occurrence:</bold> recordNumber: <named-content xmlns:xlink="http://www.w3.org/1999/xlink" content-type="dwc:recordNumber" xlink:type="simple">MZFS #45.910</named-content>; recordedBy: <named-content xmlns:xlink="http://www.w3.org/1999/xlink" content-type="dwc:recordedBy" xlink:type="simple">Lopes, P., Menezes, E., Mota, E., Zacca, T.</named-content>; individualCount: <named-content xmlns:xlink="http://www.w3.org/1999/xlink" content-type="dwc:individualCount" xlink:type="simple">1</named-content>; sex: <named-content xmlns:xlink="http://www.w3.org/1999/xlink" content-type="dwc:sex" xlink:type="simple">male</named-content>; lifeStage: <named-content xmlns:xlink="http://www.w3.org/1999/xlink" content-type="dwc:lifeStage" xlink:type="simple">adult</named-content>; <bold>Location:</bold> continent: <named-content xmlns:xlink="http://www.w3.org/1999/xlink" content-type="dwc:continent" xlink:type="simple">South America</named-content>; country: <named-content xmlns:xlink="http://www.w3.org/1999/xlink" content-type="dwc:country" xlink:type="simple">Brazil</named-content>; countryCode: <named-content xmlns:xlink="http://www.w3.org/1999/xlink" content-type="dwc:countryCode" xlink:type="simple">BRA</named-content>; stateProvince: <named-content xmlns:xlink="http://www.w3.org/1999/xlink" content-type="dwc:stateProvince" xlink:type="simple">Bahia</named-content>; municipality: <named-content xmlns:xlink="http://www.w3.org/1999/xlink" content-type="dwc:municipality" xlink:type="simple">Senhor do Bonfim</named-content>; verbatimLocality: <named-content xmlns:xlink="http://www.w3.org/1999/xlink" content-type="dwc:verbatimLocality" xlink:type="simple">Serra da Maravilha</named-content>; verbatimLatitude: <named-content xmlns:xlink="http://www.w3.org/1999/xlink" content-type="dwc:verbatimLatitude" xlink:type="simple">10°26'31.15"S</named-content>; verbatimLongitude: <named-content xmlns:xlink="http://www.w3.org/1999/xlink" content-type="dwc:verbatimLongitude" xlink:type="simple">40°13'35.95"W</named-content>; <bold>Event:</bold> samplingProtocol: <named-content xmlns:xlink="http://www.w3.org/1999/xlink" content-type="dwc:samplingProtocol" xlink:type="simple">light trap</named-content>; eventDate: <named-content xmlns:xlink="http://www.w3.org/1999/xlink" content-type="dwc:eventDate" xlink:type="simple">2009-07-20/21</named-content>; <bold>Record Level:</bold> institutionCode: <named-content xmlns:xlink="http://www.w3.org/1999/xlink" content-type="dwc:institutionCode" xlink:type="simple">UEFS</named-content>; collectionCode: <named-content xmlns:xlink="http://www.w3.org/1999/xlink" content-type="dwc:collectionCode" xlink:type="simple">MZFS</named-content></p></list-item></list></tp:treatment-sec><tp:treatment-sec sec-type="Description"><title>Description</title><p>Male: Body (Fig. <xref ref-type="fig" rid="F1143309">1</xref><xref ref-type="fig" rid="F1143316">a</xref>) stout, green in color; length from eyes to subgenital plate, 35.55 mm.</p><p>Head (Fig. <xref ref-type="fig" rid="F1143309">1</xref><xref ref-type="fig" rid="F1143317">b</xref>) triangular in shape, ca. 1.73 times wider than pronotum. Antenna green, filiform, ca. 2.68 times longer than pronotum. Compound eyes rounded. Ocelli elliptical. Vertex exhibiting transverse black strip between the compound eyes. Frontal shield: width ca. 1.5 times greater than length, with upper medial angle acute.</p><p>Thorax (Fig. <xref ref-type="fig" rid="F1143309">1</xref><xref ref-type="fig" rid="F1143318">c</xref>). Pronotum: ca. 0.22 times as long as body; lateral margin smooth. Prozona ca. 0.37 times as long as pronotum, anterior margin rounded, lateral margins parallel. Metazona ca. 1.69 times longer than prozona. Supracoxal dilatation poorly developed. Supracoxal fissure conspicuous. Medial carina lightly projected on anterior region, absent on posterior region.</p><p>Fore coxae stout, surpasing the base of proesternum, ca. 0.80 times as long as pronotum; anterior margin with spaced ivory spines; inner face with minute tubercles.</p><p>Forefemora: stout, triangular, ca. 1.07 times longer than pronotum; 6 external spines, 14/14 inner spines (paratypes: 12/14 MZFS #54.894; 13/13 MZFS #52412; 14/13 MZFS #54.895) and 4 discoidal spines; spines of the three series black at tip. Inner face of the fore femur exhibiting a longitudinal series of seven circular black callouses, two of them occurring before the groove and the other five calluses beyond it (four of them near to the base of the largest internal spine) (Fig. <xref ref-type="fig" rid="F1143309">1</xref><xref ref-type="fig" rid="F1143319">d</xref>). Fore tibia ca. 0.63 times as long as pronotum (apical tibial claw not included) with 19/15 external spines (paratypes: 18/17 MZFS #54.894; 18/18 MZFS #45.929; 16/17 MZFS #45.910; 20/19 MZFS #52.410; 19/21 MZFS #52.411; 17/19 MZFS #52.412; 19/20 MZFS #54.866; 21/21 MZFS #54.895), 14/14 inner spines (paratypes: 15/14 MZFS #54.894; 14/15 MZFS #45.929, MZFS #52.411 and MZFS #54.866; 13/14 MZFS #45.910; 14/13 MZFS #52.410 and MZFS #52.412); spines of the two series black at tip.</p><p>Mesothoracic wings: ca. 4.17 times longer than pronotum and long as the metathoracic wings when folded, wings extend beyond the tip of abdomen. Veins green. Venules of the costal area anastomosed in basal 1/5, straight and parallel in upper 4/5.</p><p>Metathoracic wings: ca. 3.63 times longer than pronotum; wing membrane hyaline with light green apex above the anterior medial vein; yellowish strips over transversal veins absent (Fig. <xref ref-type="fig" rid="F1143309">1</xref><xref ref-type="fig" rid="F1143316">a</xref>). Veins green.</p><p>Mid and hind legs: pilose; mid femora ca. 0.95 times as long as pronotum; mid tibia ca. 0.74 times as long as pronotum; hind femur and tibia ca. 1.06 times longer than pronotum.</p><p>Abdomen: cylindrical, ca. 2.31 times longer than pronotum. Supranal plate triangular ca. 2.00 times wider than long, distal margin rounded. Cerci pilose, cylindrical and 14 articules. Subgenital plate pilose, ovoid. Styles pilose, cylindrical.</p><p>Phallic complex</p><p>Right dorsal phallomere (Fig. <xref ref-type="fig" rid="F1143349">2</xref><xref ref-type="fig" rid="F1143354">a</xref>). Dorsal lamina triangular. Mid arm developed, with angular tip (Fig. <xref ref-type="fig" rid="F1143349">2</xref><xref ref-type="fig" rid="F1143355">b</xref>). Anterior apodeme long and narrow. Ventral plate developed, sclerotized, not projected. Ventral process sclerotized, L-shaped (Fig. <xref ref-type="fig" rid="F1143349">2</xref><xref ref-type="fig" rid="F1143356">c</xref>).</p><p>Left dorsal phallomere (Fig. <xref ref-type="fig" rid="F1143349">2</xref><xref ref-type="fig" rid="F1143357">d</xref>). Triangular in shape. Dorsal lamina wide. Ventral lamina rectangular, narrow and long. Lateral process elongated and grooved, derived from right base of the ventral lamina. Apical process flattened, not twisted, upwardly recurved (Fig. <xref ref-type="fig" rid="F1143349">2</xref><xref ref-type="fig" rid="F1143358">e</xref>).</p><p>Ventral phallomere (Fig. <xref ref-type="fig" rid="F1143349">2</xref><xref ref-type="fig" rid="F1143359">f</xref>). Elliptical in shape. Distal margin straight. Distal margin and right margin more sclerotized than medial portion of the phallomere. Lateral process short, arcuated rightward, little sclerotized.</p><p>Female. Unknown. Probably the female has the same pattern of male color, with black calluses on forefemora and black strip on the vertex.</p><sec sec-type="Measurements"><title>Measurements</title><p>Body length: holotype 35.55 mm (paratypes: 31.81–37.72 mm); head width: 5.69 mm (5.09–6.03 mm); pronotum length: 7.82 mm (7.00–8.30 mm); fore coxae: 6.26 mm (5.60–6.29 mm); fore femora: 8.39 mm (7.50–8.90 mm); fore tibia: 4.93 mm (4.41–5.23 mm); mesothoracic wings: 32.62 mm (29.20–34.63 mm); mid femura: 7.45 mm (6.67–7.91 mm); mid tibia: 5.83 mm (5.22–6.19 mm); metathoracic wings: 28.45 mm (25.46–30.20 mm); hind femura and hind tibia: 8.33 mm (7.45–8.84 mm); abdomen: 18.08 mm (16.18–19.19 mm).</p></sec></tp:treatment-sec><tp:treatment-sec sec-type="Diagnosis"><title>Diagnosis</title><p>Vertex with a transverse black strip between compound eyes. Fore femora exhibiting black calluses on inner face. Metathoracic wings lacking yellowish strips over transverse veins. Left dorsal phallomere exhibiting a rectangular ventral lamina; lateral process elongated, grooved; apical process flattened and not twisted, upwardly recurved.</p></tp:treatment-sec><tp:treatment-sec sec-type="Etymology"><title>Etymology</title><p>The species epithet <italic>nigrolineata</italic> refers to the transverse black strip present on the vertex.</p></tp:treatment-sec><tp:treatment-sec sec-type="Distribution"><title>Distribution</title><p><italic><tp:taxon-name><tp:taxon-name-part taxon-name-part-type="genus">Margaromantis</tp:taxon-name-part> <tp:taxon-name-part taxon-name-part-type="species">nigrolineata</tp:taxon-name-part></tp:taxon-name></italic> sp. n. is currently found at an altitude above 900 m in areas of central Bahia with a semiarid climate (Fig. <xref ref-type="fig" rid="F1064479">3</xref>). Except for the locality of Maracás, all records for the new species are in the Chapada Diamantina mountains (Mucugê, Catolés, Morro do Chapéu, Palmeiras and Senhor do Bonfim). Maracás is located approximately 65 km east of the Chapada Diamantina mountains.</p><p>The Chapada Diamantina mountains are in the northern area of the Espinhaço Range, which extends from the state of Minas Gerais to Bahia (<xref ref-type="bibr" rid="B1064461">Rocha et al. 2005</xref>). With support from the Programa de Pesquisa em Biodiversidade do Semiárido (PPBio/Semiárido), entomological collection trips were also carried out west, east and north of Chapada Diamantina and in remnants of the Atlantic Rain Forest in the state of Bahia. However specimens of <italic><tp:taxon-name><tp:taxon-name-part taxon-name-part-type="genus">Margaromantis</tp:taxon-name-part> <tp:taxon-name-part taxon-name-part-type="species">nigrolineata</tp:taxon-name-part></tp:taxon-name></italic> sp. n. were not found on these trips. These results suggest that this new species may be endemic to the mountainous areas above 900 m altitude in central Bahia. Considering that specimens were not collected in the meridian part of Chapada Diamantina mountains beyond the Abaíra, it is possible that this species also occurs south of the Espinhanço Range.</p></tp:treatment-sec><tp:treatment-sec sec-type="Taxon discussion"><title>Taxon discussion</title><p><italic><tp:taxon-name><tp:taxon-name-part taxon-name-part-type="genus">Margaromantis</tp:taxon-name-part> <tp:taxon-name-part taxon-name-part-type="species">nigrolineata</tp:taxon-name-part></tp:taxon-name></italic> sp. n. differs from <italic><tp:taxon-name><tp:taxon-name-part taxon-name-part-type="genus">M.</tp:taxon-name-part> <tp:taxon-name-part taxon-name-part-type="species">planicephala</tp:taxon-name-part></tp:taxon-name></italic> by the following characteristics:  1) presence of a black strip in the vertex (Fig. <xref ref-type="fig" rid="F1143309">1</xref><xref ref-type="fig" rid="F1143317">b</xref>), absent in <italic><tp:taxon-name><tp:taxon-name-part taxon-name-part-type="genus">M.</tp:taxon-name-part> <tp:taxon-name-part taxon-name-part-type="species">planicephala</tp:taxon-name-part></tp:taxon-name></italic>; 2) fore femora with circular black callouses on the inner face (Fig. <xref ref-type="fig" rid="F1143309">1</xref><xref ref-type="fig" rid="F1143319">d</xref>), whereas in <italic><tp:taxon-name><tp:taxon-name-part taxon-name-part-type="genus">M.</tp:taxon-name-part> <tp:taxon-name-part taxon-name-part-type="species">planicephala</tp:taxon-name-part></tp:taxon-name></italic> they are ivory; 3) membrane of the metathoracic wings completely hyaline (Fig. <xref ref-type="fig" rid="F1143309">1</xref><xref ref-type="fig" rid="F1143316">a</xref>), without the yellowish transverse strips present in <italic><tp:taxon-name><tp:taxon-name-part taxon-name-part-type="genus">M.</tp:taxon-name-part> <tp:taxon-name-part taxon-name-part-type="species">planicephala</tp:taxon-name-part></tp:taxon-name></italic>; 4)  the dorsal lamina in the left dorsal phallomere wider (Fig. <xref ref-type="fig" rid="F1143349">2</xref><xref ref-type="fig" rid="F1143357">d</xref>) than in <italic><tp:taxon-name><tp:taxon-name-part taxon-name-part-type="genus">M.</tp:taxon-name-part> <tp:taxon-name-part taxon-name-part-type="species">planicephala</tp:taxon-name-part></tp:taxon-name></italic>; 5) ventral lamina in the left dorsal phallomere transversely oriented, rectangular and developed, reaching the anterior margin in <italic><tp:taxon-name><tp:taxon-name-part taxon-name-part-type="genus">M.</tp:taxon-name-part> <tp:taxon-name-part taxon-name-part-type="species">nigrolineata</tp:taxon-name-part></tp:taxon-name></italic> sp. n. (Fig. <xref ref-type="fig" rid="F1143349">2</xref><xref ref-type="fig" rid="F1143358">e</xref>) and oblique, reduced and restricted the posterior region in <italic><tp:taxon-name><tp:taxon-name-part taxon-name-part-type="genus">M.</tp:taxon-name-part> <tp:taxon-name-part taxon-name-part-type="species">planicephala</tp:taxon-name-part></tp:taxon-name></italic>; 6) apical process in the left dorsal phallomere directed upward and not twisted in the new species (Fig. <xref ref-type="fig" rid="F1143349">2</xref><xref ref-type="fig" rid="F1143358">e</xref>), whereas directed sinistrally and twisted in <italic><tp:taxon-name><tp:taxon-name-part taxon-name-part-type="genus">M.</tp:taxon-name-part> <tp:taxon-name-part taxon-name-part-type="species">planicephala</tp:taxon-name-part></tp:taxon-name></italic>; 7) right margin of ventral phallomere a little more sclerotized in the new species than in <italic><tp:taxon-name><tp:taxon-name-part taxon-name-part-type="genus">M.</tp:taxon-name-part> <tp:taxon-name-part taxon-name-part-type="species">planicephala</tp:taxon-name-part></tp:taxon-name></italic>.</p></tp:treatment-sec><tp:treatment-sec><!--Section generated to contain objects referenced in tp:taxon-treatment.--><fig-group id="F1143309" position="float" orientation="portrait"><caption><p><italic><tp:taxon-name><tp:taxon-name-part taxon-name-part-type="genus">Margaromantis</tp:taxon-name-part> <tp:taxon-name-part taxon-name-part-type="species">nigrolineata</tp:taxon-name-part></tp:taxon-name></italic> sp. n., holotype:</p></caption><fig id="F1143316" position="float" orientation="portrait"><label>Figure 1a.</label><caption><p>Dorsal habitus, scale bar = 5.00 mm.</p></caption><graphic xmlns:xlink="http://www.w3.org/1999/xlink" xlink:href="biodiversity_data_journal-3-e4343-g001_a.png" xlink:type="simple" position="float" orientation="portrait" id="oo_38016.png"/></fig><fig id="F1143317" position="float" orientation="portrait"><label>Figure 1b.</label><caption><p>Head, frontal view, scale bar = 2.00 mm.</p></caption><graphic xmlns:xlink="http://www.w3.org/1999/xlink" xlink:href="biodiversity_data_journal-3-e4343-g001_b.png" xlink:type="simple" position="float" orientation="portrait" id="oo_35465.png"/></fig><fig id="F1143318" position="float" orientation="portrait"><label>Figure 1c.</label><caption><p>Pronotum, dorsal view, scale bar = 5.00 mm.</p></caption><graphic xmlns:xlink="http://www.w3.org/1999/xlink" xlink:href="biodiversity_data_journal-3-e4343-g001_c.png" xlink:type="simple" position="float" orientation="portrait" id="oo_35481.png"/></fig><fig id="F1143319" position="float" orientation="portrait"><label>Figure 1d.</label><caption><p>Right fore femur, inner view, scale bar = 5.00 mm.</p></caption><graphic xmlns:xlink="http://www.w3.org/1999/xlink" xlink:href="biodiversity_data_journal-3-e4343-g001_d.png" xlink:type="simple" position="float" orientation="portrait" id="oo_35482.png"/></fig></fig-group><fig id="F1143316" position="float" orientation="portrait"><label>Figure 1a.</label><caption><p>Dorsal habitus, scale bar = 5.00 mm.</p></caption><graphic xmlns:xlink="http://www.w3.org/1999/xlink" xlink:href="biodiversity_data_journal-3-e4343-g001_a.png" xlink:type="simple" position="float" orientation="portrait" id="oo_38016.png"/></fig><fig id="F1143317" position="float" orientation="portrait"><label>Figure 1b.</label><caption><p>Head, frontal view, scale bar = 2.00 mm.</p></caption><graphic xmlns:xlink="http://www.w3.org/1999/xlink" xlink:href="biodiversity_data_journal-3-e4343-g001_b.png" xlink:type="simple" position="float" orientation="portrait" id="oo_35465.png"/></fig><fig id="F1143318" position="float" orientation="portrait"><label>Figure 1c.</label><caption><p>Pronotum, dorsal view, scale bar = 5.00 mm.</p></caption><graphic xmlns:xlink="http://www.w3.org/1999/xlink" xlink:href="biodiversity_data_journal-3-e4343-g001_c.png" xlink:type="simple" position="float" orientation="portrait" id="oo_35481.png"/></fig><fig id="F1143319" position="float" orientation="portrait"><label>Figure 1d.</label><caption><p>Right fore femur, inner view, scale bar = 5.00 mm.</p></caption><graphic xmlns:xlink="http://www.w3.org/1999/xlink" xlink:href="biodiversity_data_journal-3-e4343-g001_d.png" xlink:type="simple" position="float" orientation="portrait" id="oo_35482.png"/></fig><fig-group id="F1143349" position="float" orientation="portrait"><caption><p><italic><tp:taxon-name><tp:taxon-name-part taxon-name-part-type="genus">Margaromantis</tp:taxon-name-part> <tp:taxon-name-part taxon-name-part-type="species">nigrolineata</tp:taxon-name-part></tp:taxon-name></italic> sp. n., holotype:</p></caption><fig id="F1143354" position="float" orientation="portrait"><label>Figure 2a.</label><caption><p>Dorsal right phallomere, dorsal view.</p></caption><graphic xmlns:xlink="http://www.w3.org/1999/xlink" xlink:href="biodiversity_data_journal-3-e4343-g002_a.png" xlink:type="simple" position="float" orientation="portrait" id="oo_35475.png"/></fig><fig id="F1143355" position="float" orientation="portrait"><label>Figure 2b.</label><caption><p>Dorsal right phallomere, ventral view.</p></caption><graphic xmlns:xlink="http://www.w3.org/1999/xlink" xlink:href="biodiversity_data_journal-3-e4343-g002_b.png" xlink:type="simple" position="float" orientation="portrait" id="oo_35476.png"/></fig><fig id="F1143356" position="float" orientation="portrait"><label>Figure 2c.</label><caption><p>Ventral process and ventral plate, lateral view.</p></caption><graphic xmlns:xlink="http://www.w3.org/1999/xlink" xlink:href="biodiversity_data_journal-3-e4343-g002_c.png" xlink:type="simple" position="float" orientation="portrait" id="oo_35477.png"/></fig><fig id="F1143357" position="float" orientation="portrait"><label>Figure 2d.</label><caption><p>Dorsal left phallomere, dorsal view.</p></caption><graphic xmlns:xlink="http://www.w3.org/1999/xlink" xlink:href="biodiversity_data_journal-3-e4343-g002_d.png" xlink:type="simple" position="float" orientation="portrait" id="oo_35478.png"/></fig><fig id="F1143358" position="float" orientation="portrait"><label>Figure 2e.</label><caption><p>Dorsal left phallomere, ventral view.</p></caption><graphic xmlns:xlink="http://www.w3.org/1999/xlink" xlink:href="biodiversity_data_journal-3-e4343-g002_e.png" xlink:type="simple" position="float" orientation="portrait" id="oo_35479.png"/></fig><fig id="F1143359" position="float" orientation="portrait"><label>Figure 2f.</label><caption><p>Ventral phallomere, dorsal view. All scale bars = 1.00 mm.</p></caption><graphic xmlns:xlink="http://www.w3.org/1999/xlink" xlink:href="biodiversity_data_journal-3-e4343-g002_f.png" xlink:type="simple" position="float" orientation="portrait" id="oo_35480.png"/></fig></fig-group><fig id="F1143354" position="float" orientation="portrait"><label>Figure 2a.</label><caption><p>Dorsal right phallomere, dorsal view.</p></caption><graphic xmlns:xlink="http://www.w3.org/1999/xlink" xlink:href="biodiversity_data_journal-3-e4343-g002_a.png" xlink:type="simple" position="float" orientation="portrait" id="oo_35475.png"/></fig><fig id="F1143355" position="float" orientation="portrait"><label>Figure 2b.</label><caption><p>Dorsal right phallomere, ventral view.</p></caption><graphic xmlns:xlink="http://www.w3.org/1999/xlink" xlink:href="biodiversity_data_journal-3-e4343-g002_b.png" xlink:type="simple" position="float" orientation="portrait" id="oo_35476.png"/></fig><fig id="F1143356" position="float" orientation="portrait"><label>Figure 2c.</label><caption><p>Ventral process and ventral plate, lateral view.</p></caption><graphic xmlns:xlink="http://www.w3.org/1999/xlink" xlink:href="biodiversity_data_journal-3-e4343-g002_c.png" xlink:type="simple" position="float" orientation="portrait" id="oo_35477.png"/></fig><fig id="F1143357" position="float" orientation="portrait"><label>Figure 2d.</label><caption><p>Dorsal left phallomere, dorsal view.</p></caption><graphic xmlns:xlink="http://www.w3.org/1999/xlink" xlink:href="biodiversity_data_journal-3-e4343-g002_d.png" xlink:type="simple" position="float" orientation="portrait" id="oo_35478.png"/></fig><fig id="F1143358" position="float" orientation="portrait"><label>Figure 2e.</label><caption><p>Dorsal left phallomere, ventral view.</p></caption><graphic xmlns:xlink="http://www.w3.org/1999/xlink" xlink:href="biodiversity_data_journal-3-e4343-g002_e.png" xlink:type="simple" position="float" orientation="portrait" id="oo_35479.png"/></fig><fig id="F1143359" position="float" orientation="portrait"><label>Figure 2f.</label><caption><p>Ventral phallomere, dorsal view. All scale bars = 1.00 mm.</p></caption><graphic xmlns:xlink="http://www.w3.org/1999/xlink" xlink:href="biodiversity_data_journal-3-e4343-g002_f.png" xlink:type="simple" position="float" orientation="portrait" id="oo_35480.png"/></fig><fig id="F1064479" position="float" orientation="portrait"><label>Figure 3.</label><caption><p>Geographical records of <italic><tp:taxon-name><tp:taxon-name-part taxon-name-part-type="genus">Margaromantis</tp:taxon-name-part> <tp:taxon-name-part taxon-name-part-type="species">nigrolineata</tp:taxon-name-part></tp:taxon-name></italic> sp. n. in the state of Bahia.</p></caption><graphic xmlns:xlink="http://www.w3.org/1999/xlink" xlink:href="biodiversity_data_journal-3-e4343-g003.png" position="float" id="oo_35305.png" orientation="portrait" xlink:type="simple"/></fig></tp:treatment-sec><ref-list><ref id="B1064461"><element-citation xmlns:xlink="http://www.w3.org/1999/xlink" publication-type="chapter" xlink:type="simple"><person-group person-group-type="author"><name name-style="western"><surname>Rocha</surname><given-names>W. J.S.F.</given-names></name><name name-style="western"><surname>Chaves</surname><given-names>J. M.</given-names></name><name name-style="western"><surname>Rocha</surname><given-names>C. C.</given-names></name><name name-style="western"><surname>Funch</surname><given-names>L.</given-names></name><name name-style="western"><surname>Juncá</surname><given-names>F. A.</given-names></name></person-group><year>2005</year><chapter-title>Avaliação ecológica rápida da Chapada Diamantina</chapter-title><person-group person-group-type="editor"><name name-style="western"><surname>Juncá</surname><given-names>F. A.</given-names></name><name name-style="western"><surname>Funch</surname><given-names>L.</given-names></name><name name-style="western"><surname>Rocha</surname><given-names>W.</given-names></name></person-group><source>Biodiversidade e Conservação da Chapada Diamantina</source><publisher-name>Ministério do Meio Ambiente</publisher-name><publisher-loc>Brasília</publisher-loc><size units="page">411</size><isbn>85-87166-78-6</isbn></element-citation></ref></ref-list></tp:taxon-treatment>
